# Supplementary material for: Pollination in Epidendrum densiflorum Hook. (Orchidaceae: Laeliinae): Fraudulent Trap-Flowers, Self-Incompatibility, and a Possible New Type of Mimicry
Source: Plants (Basel). 2023 Feb 3;12(3):679. doi: 10.3390/plants12030679 (PMC9921780; doi:10.3390/plants12030679)
Supplement: Supplementary file 1 [file plants-12-00679-s001.zip]

Archive with 1 entries (1 files):
- plants-2207665-supplementary.mp4
